# Supplementary material for: Differential Expression of Duplicate Insulin-like Growth Factor-1 Receptors (igf1rs) in Medaka Gonads
Source: Life (Basel). 2022 Jun 8;12(6):859. doi: 10.3390/life12060859 (PMC9225247; doi:10.3390/life12060859)
Supplement: Supplementary file 1 [file life-12-00859-s001.zip]

Archive with 1 entries (1 files):
- life-1739754-supplementary.pdf
